# Supplementary material for: Transient cellular adhesion on poly(ethylene-glycol)-dimethacrylate hydrogels facilitates a novel stem cell bandage approach
Source: PLoS One. 2018 Aug 23;13(8):e0202825. doi: 10.1371/journal.pone.0202825 (PMC6107244; doi:10.1371/journal.pone.0202825)
Supplement: S4 Fig — (XLSX) [file pone.0202825.s004.xlsx]

## Sheet: Raw Data
Cell Release Experiment 2.0
Day 1						Data Analysis														Scatter plot graphs
In 250 ul							Day 1													Cells/ml
RGD gel # (RGD++)	count cells/mL		Plain gel # (RGD-)	count cells/mL			RGD	Plain											1	253000		1 = d1 RGD
1	253000		1	150000		Avg	218167	182000											1	157000
2	157000		2	160000		SD	63916.9	58271.8											1	282000
3	282000		3	185000															1	148000
4	148000		4	263000															1	289000
5	289000		5	102000															1	180000
6	180000		6	232000															2	359000		2 = d6 RGD
																			2	300000
Day 6																			2	135000
							Day 6												2	178000
RGD gel #	count cells/mL		Plain gel #	count cells/mL			RGD	Plain											2	121000
1	359000		1	21600			207833	14700											2	154000
2	300000		2	65000			97958	26067.5											3	158000		3= d11 RGD
3	135000		3	0															3	122000
4	178000		4	0															3	256000
5	121000		5	1600															3	300000
6	154000		6	0															3	262000
																			3	259000
																			4	37400		4 = d15 RGD
		Day 11																	4	51800
							Day 11												4	42000
RGD gel #	count cells/mL		Plain gel #	count cells/mL			RGD	Plain											4	63700
1	158000		1	91700			226167	78850											4	141000
2	122000		2	96100			69571.3	42530.8											4	139000
3	256000		3	90900															6	150000		6=d1 plain
4	300000		4	125000															6	160000
5	262000		5	0															6	185000
6	259000		6	69400															6	263000
																			6	102000
																			6	232000
		Day 15																	7	21600		7 = d6 plain
							Day 15												7	65000
RGD gel #	count cells/mL		Plain gel #	count cells/mL			RGD	Plain											7	0
1	37400		1	0			79150	23783.3											7	0
2	51800		2	0			47994.5	40490.9											7	1600
3	42000		3	0															7	0
4	63700		4	0															8	91700		8 = d11 plain
5	141000		5	97900															8	96100
6	139000		6	44800															8	90900
																			8	125000
Image data																			8	0
d1																			8	69400
blank image																			9	0		9 = d15 plain
d1 plain 10x																			9	0
2 20x images																			9	0
blank image																			9	0
d1 plain 20x																			9	97900
blank image																			9	44800
d1 RGD 10x
blank image
d1 RGD 20x

## Sheet: Data Analysis
Cell Release Experiment 2.0
Day 1						Data Analysis
							Day 1			Q-test																						RGD?	Day	Cells/ml
RGD gel #	count cells/mL		Plain gel #	count cells/mL			RGD-	RGD++		RGD d1	Cells/ml	abs(X-Xnear)	X-Xnear/range	Range		Plain d1	Cells/ml	abs(X-Xnear)	X-Xnear/range	Range											1	y	d1	253000		1 = d1 RGD			Significance
1	253000		1	150000		Avg	182000	218167		1	253000	29000	0.205674	141000		1	150000	48000	0.298137	161000											1	y	d1	157000
2	157000		2	160000		SD	58271.8	63916.9		2	157000	9000	0.0638298			2	160000	58000	0.360248												1	y	d1	282000
3	282000		3	185000						3	282000	7000	0.0496454			3	185000	35000	0.217391												1	y	d1	148000
4	148000		4	263000			Day 1			4	148000	9000	0.0638298			4	263000	31000	0.192547												1	y	d1	289000
5	289000		5	102000			-RGD	++RGD		5	289000	7000	0.0496454			5	102000	48000	0.298137												1	y	d1	180000
6	180000		6	232000		Avg	0.728	0.872667		6	180000	23000	0.163121			6	232000	31000	0.192547												2	y	d6	359000		2 = d6 RGD
						SD	0.233087	0.255667																							2	y	d6	300000
Day 6																															2	y	d6	135000
							Day 6																								2	y	d6	178000
RGD gel #	count cells/mL		Plain gel #	count cells/mL			Plain	RGD		RGD d6	Cells/ml	abs(X-Xnear)	X-Xnear/range	Range		Plain d6	Cells/ml	abs(X-Xnear)	X-Xnear/range	Range											2	y	d6	121000
1	359000		1	21600			4640	207833		1	359000	59000	0.247899	238000		1	21600	20000	0.307692	65000											2	y	d6	154000
2	300000		2				9506.21	97958		2	300000	59000	0.247899			2	65000	43400	0.667692		outlier										3	y	d11	158000		3= d11 RGD
3	135000		3	0						3	135000	14000	0.0588235			3	0	1600	0.0246154												3	y	d11	122000
4	178000		4	0			Day 6			4	178000	24000	0.10084			4	0	1600	0.0246154												3	y	d11	256000
5	121000		5	1600			Plain	RGD		5	121000	14000	0.0588235			5	1600	1600	0.0246154												3	y	d11	300000
6	154000		6	0			0.01856	0.831333		6	154000	24000	0.10084			6	0	1600	0.0246154												3	y	d11	262000
							0.0380248	0.391832																							3	y	d11	259000
																															4	y	d15	37400		4 = d15 RGD
		Day 11																													4	y	d15	51800
							Day 11			RGD d11	Cells/ml	abs(X-Xnear)	X-Xnear/range	Range		Plain d11	Cells/ml	abs(X-Xnear)	X-Xnear/range	Range											4	y	d15	42000
RGD gel #	count cells/mL		Plain gel #	count cells/mL			Plain	RGD		1	158000	36000	0.202247	178000		1	91700	800	0.0064	125000											4	y	d15	63700
1	158000		1	91700			78850	226167		2	122000	36000	0.202247			2	96100	4400	0.0352												4	y	d15	141000
2	122000		2	96100			42530.8	69571.3		3	256000	3000	0.0168539			3	90900	800	0.0064												4	y	d15	139000
3	256000		3	90900						4	300000	38000	0.213483			4	125000	28900	0.2312												6	n	d1	150000		6=d1 plain
4	300000		4	125000			Day 11			5	262000	3000	0.0168539			5	0	69400	0.5552												6	n	d1	160000
5	262000		5	0			Plain	RGD		6	259000	3000	0.0168539			6	69400	21500	0.172												6	n	d1	185000
6	259000		6	69400			0.3154	0.904667																							6	n	d1	263000
							0.170123	0.278285																							6	n	d1	102000
																															6	n	d1	232000
		Day 15																													7	n	d6	21600		7 = d6 plain
							Day 15			RGD d15	Cells/ml	abs(X-Xnear)	X-Xnear/range	Range		Plain d15	Cells/ml	abs(X-Xnear)	X-Xnear/range	Range											7	n	d6
RGD gel #	count cells/mL		Plain gel #	count cells/mL			Plain	RGD		1	37400	4600	0.0444015	103600		1	0	0	0	97900											7	n	d6	0
1	37400		1	0			23783.3	79150		2	51800	9800	0.0945946			2	0	0	0												7	n	d6	0
2	51800		2	0			40490.9	47994.5		3	42000	9800	0.0945946			3	0	0	0												7	n	d6	1600
3	42000		3	0						4	63700	11900	0.114865			4	0	0	0												7	n	d6	0
4	63700		4	0			Day 15			5	141000	2000	0.019305			5	97900	53100	0.54239												8	n	d11	91700		8 = d11 plain
5	141000		5	97900			Plain	RGD		6	139000	2000	0.019305			6	44800	44800	0.45761												8	n	d11	96100
6	139000		6	44800			0.0951333	0.3166																							8	n	d11	90900
							0.161964	0.191978																							8	n	d11	125000
																															8	n	d11	0
			>.64 = outlier																												8	n	d11	69400
																															9	n	d15	0		9 = d15 plain
																															9	n	d15	0
																															9	n	d15	0
																															9	n	d15	0
																															9	n	d15	97900
																															9	n	d15	44800

## Sheet: Stats
	d1 plain	d6 plain	d11 plain	d15 plain	d1 RGD	d6 RGD	d11 RGD	d15 RGD
d1 plain		x		x
d6 plain					x	x	x
d11 plain					x	x	x
d15 plain					x	x	x
d1 RGD								x
d6 RGD								x
d11 RGD								x
d15 RGD
$`RGD:Day`
diff lwr upr p adj
y:d1-n:d1 36166.67 -74043.28 146376.610 0.9631126
n:d11-n:d1 -103150.00 -213359.94 7059.943 0.0809145
y:d11-n:d1 44166.67 -66043.28 154376.610 0.8997502
n:d15-n:d1 -158216.67 -268426.61 -48006.723 0.0010639
y:d15-n:d1 -102850.00 -213059.94 7359.943 0.0825311
n:d6-n:d1 -177360.00 -292949.16 -61770.836 0.0004070
y:d6-n:d1 25833.33 -84376.61 136043.277 0.9946617
n:d11-y:d1 -139316.67 -249526.61 -29106.723 0.0053145
y:d11-y:d1 8000.00 -102209.94 118209.943 0.9999978
n:d15-y:d1 -194383.33 -304593.28 -84173.390 0.0000413
y:d15-y:d1 -139016.67 -249226.61 -28806.723 0.0054478
n:d6-y:d1 -213526.67 -329115.83 -97937.503 0.0000178
y:d6-y:d1 -10333.33 -120543.28 99876.610 0.9999871
y:d11-n:d11 147316.67 37106.72 257526.610 0.0027197
n:d15-n:d11 -55066.67 -165276.61 55143.277 0.7477866
y:d15-n:d11 300.00 -109909.94 110509.943 1.0000000
n:d6-n:d11 -74210.00 -189799.16 41379.164 0.4603341
y:d6-n:d11 128983.33 18773.39 239193.277 0.0122559
n:d15-y:d11 -202383.33 -312593.28 -92173.390 0.0000199
y:d15-y:d11 -147016.67 -257226.61 -36806.723 0.0027898
n:d6-y:d11 -221526.67 -337115.83 -105937.503 0.0000088
y:d6-y:d11 -18333.33 -128543.28 91876.610 0.9993916
y:d15-n:d15 55366.67 -54843.28 165576.610 0.7427118
n:d6-n:d15 -19143.33 -134732.50 96445.831 0.9994089
y:d6-n:d15 184050.00 73840.06 294259.943 0.0001060
n:d6-y:d15 -74510.00 -190099.16 41079.164 0.4551853
y:d6-y:d15 128683.33 18473.39 238893.277 0.0125496
y:d6-n:d6 203193.33 87604.17 318782.497 0.0000439
