# Supplementary material for: Transient cellular adhesion on poly(ethylene-glycol)-dimethacrylate hydrogels facilitates a novel stem cell bandage approach
Source: PLoS One. 2018 Aug 23;13(8):e0202825. doi: 10.1371/journal.pone.0202825 (PMC6107244; doi:10.1371/journal.pone.0202825)
Supplement: S5 Fig — (XLSX) [file pone.0202825.s005.xlsx]

## Sheet: Raw Data
Cell Release Experiment 2.0
Day 1						Data Analysis														Scatter plot graphs
In 250 ul							Day 1													Cells/ml
RGD gel # (RGD++)	count cells/mL		Plain gel # (RGD-)	count cells/mL			RGD	Plain											1	356000		1 = d1 RGD
1	356000		1	164000		Avg	221000	90666.7											1	188000
2	188000		2	0		SD	87343	101681											1	137000
3	137000		3	159000															1	302000
4	302000		4	221000															1	184000
5	184000		5	0															1	159000
6	159000		6	0															2	187000		2= d3 RGD
																			2	168000
Day 3							Day 3												2	109000
							RGD	Plain											2	222000
RGD gel #	count cells/mL		Plain gel #	count cells/mL		Avg	199333	112833											2	190000
1	187000		1	113000		SD	69936.2	58738.1											2	320000
2	168000		2	145000															3	215000		3 = d6 RGD
3	109000		3	0															3	195000
4	222000		4	156000															3	212000
5	190000		5	153000															3	210000
6	320000		6	110000															3	163000
																			3	205000
																			4	293000		4=d9 RGD
		Day 6					Day 6												4	139000
							RGD	Plain											4	172000
RGD gel #	count cells/mL		Plain gel #	count cells/mL		Avg	200000	80250											4	314000
1	215000		1	0		SD	19431.9	43305											4	128000
2	195000		2	111000															4	88700
3	212000		3	86400															5	388000		5=d11 RGD
4	210000		4	65100															5	269000
5	163000		5	112000															5	160000
6	205000		6	107000															5	200000
																			5	91400
																			5	110000
		Day 9					Day 9												6	203000		6 = d13 RGD
							RGD	Plain											6	200000
RGD gel #	count cells/mL		Plain gel #	count cells/mL		Avg	189117	166167											6	229000
1	293000		1	159000		SD	92748.1	52799.3											6	271000
2	139000		2	156000															6	169000
3	172000		3	196000															6	241000
4	314000		4	102000															7	67400		7 = d15 RGD
5	128000		5	253000															7	90500
6	88700		6	131000															7	126000
																			7	142000
																			7	201000
		Day 11					Day 11												7	165000
							RGD	Plain											9	164000		9 = d1 plain
RGD gel #	count cells/mL		Plain gel #	count cells/mL		Avg	203067	128883											9	0
1	388000		1	222000		SD	110944	59181.4											9	159000
2	269000		2	96700															9	221000
3	160000		3	174000															9	0
4	200000		4	118000															9	0
5	91400		5	105000															10	113000		10= d3 plain
6	110000		6	57600															10	145000
																			10	0
																			10	156000
		Day 13					Day 13												10	153000
							RGD	Plain											10	110000
RGD gel #	count cells/mL		Plain gel #	count cells/mL		Avg	218833	68083.3											11	0		11 = d6 plain
1	203000		1	65000		SD	35790.6	18349.3											11	111000
2	200000		2	65200															11	86400
3	229000		3	71800															11	65100
4	271000		4	102000															11	112000
5	169000		5	52500															11	107000
6	241000		6	52000															12	159000		12=d9 plain
																			12	156000
																			12	196000
		Day 15					Day 15												12	102000
							RGD	Plain											12	253000
RGD gel #	count cells/mL		Plain gel #	count cells/mL		Avg	131983	3583.33											12	131000
1	67400		1	21500		SD	48747.1	8777.34											13	222000		13=d11 plain
2	90500		2	0															13	96700
3	126000		3	0															13	174000
4	142000		4	0															13	118000
5	201000		5	0															13	105000
6	165000		6	0															13	57600
																			14	65000		14 = d13 plain
																			14	65200
Image data																			14	71800
d1																			14	102000
blank image																			14	52500
d1 RGD 20x																			14	52000
blank image																			15	21500		15 = d15 plain
d1 RGD 10x																			15	0
blank image																			15	0
d1 plain 20x																			15	0
blank image																			15	0
d1 plain 10x																			15	0
d9
d1 RGD 10x
d1 plain 10x
d1 plain 20x
d1 RGD 20x

## Sheet: Data Analysis
Cell Release Experiment 2.0
Day 1						Data Analysis
							Day 1			Q-test				>.64 = outlier																	RGD?	Day	Cells/ml
RGD gel #	count cells/mL		Plain gel #	count cells/mL			RGD-	RGD++		RGD d1	Cells/ml	abs(X-Xnear)	X-Xnear/range	Range		Plain d1	Cells/ml	abs(X-Xnear)	X-Xnear/range	Range										1	y	d1	356000		1 = d1 RGD			Significance
1	356000		1	164000		Avg	90666.7	221000		1	356000	54000	0.246575	219000		1	164000	5000	0.0226244	221000										1	y	d1	188000
2	188000		2	0		SD	101681	87343		2	188000	4000	0.0182648			2	0	0	0											1	y	d1	137000
3	137000		3	159000						3	137000	22000	0.100457			3	159000	5000	0.0226244											1	y	d1	302000
4	302000		4	221000			Day 1			4	302000	54000	0.246575			4	221000	57000	0.257919											1	y	d1	184000
5	184000		5	0			RGD-	++RGD		5	184000	4000	0.0182648			5	0	0	0											1	y	d1	159000
6	159000		6	0		Avg	0.362667	0.884		6	159000	22000	0.100457			6	0	0	0											2	y	d3	187000		2= d3 RGD
						SD	0.406725	0.349372																						2	y	d3	168000
																														2	y	d3	109000
Day 3							Day 3																							2	y	d3	222000
							RGD-	RGD																						2	y	d3	190000
RGD gel #	count cells/mL		Plain gel #	count cells/mL			135400	199333		RGD d3	Cells/ml	abs(X-Xnear)	X-Xnear/range	Range		Plain d3	Cells/ml	abs(X-Xnear)	X-Xnear/range	Range										2	y	d3	320000
1	187000		1	113000			22210.4	69936.2		1	187000	19000	0.0900474	211000		1	113000	40000	0.25641	156000										3	y	d6	215000		3 = d6 RGD
2	168000		2	145000						2	168000	19000	0.0900474			2	145000	32000	0.205128											3	y	d6	195000
3	109000		3				Day 3			3	109000	81000	0.383886			3	0	110000	0.705128		outlier									3	y	d6	212000
4	222000		4	156000			Plain	RGD		4	222000	98000	0.464455			4	156000	3000	0.0192308											3	y	d6	210000
5	190000		5	153000			0.5416	0.797333		5	190000	81000	0.383886			5	153000	3000	0.0192308											3	y	d6	163000
6	320000		6	110000			0.0888414	0.279745		6	320000	98000	0.464455			6	110000	43000	0.275641											3	y	d6	205000
																														4	y	d9	293000		4=d9 RGD
		Day 6					Day 6																							4	y	d9	139000
							Plain	RGD																						4	y	d9	172000
RGD gel #	count cells/mL		Plain gel #	count cells/mL			80250	200000		RGD d6	Cells/ml	abs(X-Xnear)	X-Xnear/range	Range		Plain d6	Cells/ml	abs(X-Xnear)	X-Xnear/range	Range										4	y	d9	314000
1	215000		1	0			43305	19431.9		1	215000	3000	0.0576923	52000		1	0	65100	0.58125	112000										4	y	d9	128000
2	195000		2	111000						2	195000	10000	0.192308			2	111000	1000	0.00892857											4	y	d9	88700
3	212000		3	86400			Day 6			3	212000	2000	0.0384615			3	86400	20600	0.183929											5	y	d11	388000		5=d11 RGD
4	210000		4	65100			Plain	RGD		4	210000	2000	0.0384615			4	65100	21300	0.190179											5	y	d11	269000
5	163000		5	112000			0.321	0.8		5	163000	32000	0.615385			5	112000	1000	0.00892857											5	y	d11	160000
6	205000		6	107000			0.17322	0.0777277		6	205000	5000	0.0961538			6	107000	4000	0.0357143											5	y	d11	200000
																														5	y	d11	91400
																														5	y	d11	110000
		Day 9					Day 9																							6	y	d13	203000		6 = d13 RGD
							Plain	RGD																						6	y	d13	200000
RGD gel #	count cells/mL		Plain gel #	count cells/mL			166167	189117		RGD d9	Cells/ml	abs(X-Xnear)	X-Xnear/range	Range		Plain d9	Cells/ml	abs(X-Xnear)	X-Xnear/range	Range										6	y	d13	229000
1	293000		1	159000			52799.3	92748.1		1	293000	21000	0.0932091	225300		1	159000	3000	0.0198675	151000										6	y	d13	271000
2	139000		2	156000						2	139000	11000	0.0488238			2	156000	3000	0.0198675											6	y	d13	169000
3	172000		3	196000			Day 9			3	172000	33000	0.146471			3	196000	37000	0.245033											6	y	d13	241000
4	314000		4	102000			Plain	RGD		4	314000	21000	0.0932091			4	102000	29000	0.192053											7	y	d15	67400		7 = d15 RGD
5	128000		5	253000			0.664667	0.756467		5	128000	11000	0.0488238			5	253000	57000	0.377483											7	y	d15	90500
6	88700		6	131000			0.211197	0.370992		6	88700	39300	0.174434			6	131000	28000	0.18543											7	y	d15	126000
																														7	y	d15	142000
																														7	y	d15	201000
		Day 11					Day 11																							7	y	d15	165000
							Plain	RGD																						9	n	d1	164000		9 = d1 plain
RGD gel #	count cells/mL		Plain gel #	count cells/mL			128883	203067		RGD d11	Cells/ml	abs(X-Xnear)	X-Xnear/range	Range		Plain d11	Cells/ml	abs(X-Xnear)	X-Xnear/range	Range										9	n	d1	0
1	388000		1	222000			59181.4	110944		1	388000	119000	0.401214	296600		1	222000	48000	0.291971	164400										9	n	d1	159000
2	269000		2	96700						2	269000	69000	0.232637			2	96700	8300	0.0504866											9	n	d1	221000
3	160000		3	174000			Day 11			3	160000	40000	0.134862			3	174000	48000	0.291971											9	n	d1	0
4	200000		4	118000			Plain	RGD		4	200000	40000	0.134862			4	118000	13000	0.0790754											9	n	d1	0
5	91400		5	105000			0.515533	0.812267		5	91400	18600	0.0627107			5	105000	13000	0.0790754											10	n	d3	113000		10= d3 plain
6	110000		6	57600			0.236725	0.443775		6	110000	18600	0.0627107			6	57600	47400	0.288321											10	n	d3	145000
																														10	n	d3
																														10	n	d3	156000
		Day 13					Day 13																							10	n	d3	153000
							Plain	RGD																						10	n	d3	110000
RGD gel #	count cells/mL		Plain gel #	count cells/mL			68083.3	218833		RGD d13	Cells/ml	abs(X-Xnear)	X-Xnear/range	Range		Plain d13	Cells/ml	abs(X-Xnear)	X-Xnear/range	Range										11	n	d6	0		11 = d6 plain
1	203000		1	65000			18349.3	35790.6		1	203000	-38000	-0.372549	102000		1	65000	-6800	-0.136	50000										11	n	d6	111000
2	200000		2	65200						2	200000	-31000	-0.303922			2	65200	200	0.004											11	n	d6	86400
3	229000		3	71800			Day 13			3	229000	26000	0.254902			3	71800	-6800	-0.136											11	n	d6	65100
4	271000		4	102000			Plain	RGD		4	271000	30000	0.294118			4	102000	30200	0.604											11	n	d6	112000
5	169000		5	52500			0.272333	0.875333		5	169000	-31000	-0.303922			5	52500	-500	-0.01											11	n	d6	107000
6	241000		6	52000			0.0733973	0.143162		6	241000	-38000	-0.372549			6	52000	19800	0.396											12	n	d9	159000		12=d9 plain
																														12	n	d9	156000
																														12	n	d9	196000
		Day 15					Day 15																							12	n	d9	102000
							Plain	RGD																						12	n	d9	253000
RGD gel #	count cells/mL		Plain gel #	count cells/mL			0	131983		RGD d15	Cells/ml	abs(X-Xnear)	X-Xnear/range	Range		Plain d15	Cells/ml	abs(X-Xnear)	X-Xnear/range	Range										12	n	d9	131000
1	67400		1				0	48747.1		1	67400	23100	0.172904	133600		1	21500	21500	1	21500	outlier									13	n	d11	222000		13=d11 plain
2	90500		2	0						2	90500	23100	0.172904			2	0	0	0											13	n	d11	96700
3	126000		3	0			Day 15			3	126000	16000	0.11976			3	0	0	0											13	n	d11	174000
4	142000		4	0			Plain	RGD		4	142000	16000	0.11976			4	0	0	0											13	n	d11	118000
5	201000		5	0			0	0.527933		5	201000	36000	0.269461			5	0	0	0											13	n	d11	105000
6	165000		6	0			0	0.194988		6	165000	23000	0.172156			6	0	0	0											13	n	d11	57600
																														14	n	d13	65000		14 = d13 plain
																														14	n	d13	65200
																														14	n	d13	71800
																														14	n	d13	102000
																														14	n	d13	52500
																														14	n	d13	52000
																														15	n	d15			15 = d15 plain
																														15	n	d15	0
																														15	n	d15	0
																														15	n	d15	0
																														15	n	d15	0
																														15	n	d15	0

## Sheet: Stats
	d1 plain	d3 plain	d6 plain	d9 plain	d11 plain	d13 plain	d15 plain	d1 RGD	d3 RGD	d6 RGD	d9 RGD	d11 RGD	d13 RGD	d15 RGD
d1 plain								x					0.0557
d3 plain							0.077
d6 plain								x		x		0.081	x
d9 plain							x
d11 plain							0.081
d13 plain								x	x	x		x	x
d15 plain								x	x	x	x	x	x	0.066
d1 RGD
d3 RGD
d6 RGD
d9 RGD
d11 RGD
d13 RGD
d15 RGD
$RGD
diff lwr upr p adj
y-n 97729.4 69263.53 126195.3 0
$Day
diff lwr upr p adj
d11-d1 10141.6667 -69949.982 90233.316 0.9997279
d13-d1 -12375.0000 -92466.649 67716.649 0.9991453
d15-d1 -88284.6699 -170176.356 -6392.984 0.0263923
d3-d1 9997.1483 -71894.538 91888.834 0.9997799
d6-d1 -15708.3333 -95799.982 64383.316 0.9967381
d9-d1 21808.3333 -58283.316 101899.982 0.9812450
d13-d11 -22516.6667 -102608.316 57574.982 0.9779423
d15-d11 -98426.3366 -180318.023 -16534.651 0.0087505
d3-d11 -144.5184 -82036.204 81747.168 1.0000000
d6-d11 -25850.0000 -105941.649 54241.649 0.9565321
d9-d11 11666.6667 -68424.982 91758.316 0.9993897
d15-d13 -75909.6699 -157801.356 5982.016 0.0869057
d3-d13 22372.1483 -59519.538 104263.834 0.9809268
d6-d13 -3333.3333 -83424.982 76758.316 0.9999996
d9-d13 34183.3333 -45908.316 114274.982 0.8510901
d3-d15 98281.8182 14628.819 181934.817 0.0112326
d6-d15 72576.3366 -9315.349 154468.023 0.1158517
d9-d15 110093.0032 28201.317 191984.689 0.0021858
d6-d3 -25705.4816 -107597.168 56186.204 0.9619690
d9-d3 11811.1851 -70080.501 93702.871 0.9994235
d9-d6 37516.6667 -42574.982 117608.316 0.7874433
$`RGD:Day`
diff lwr upr p adj
y:d1-n:d1 130333.3333 681.3163 259985.350 0.0475624
n:d11-n:d1 38216.6667 -91435.3504 167868.684 0.9988454
y:d11-n:d1 112400.0000 -17252.0171 242052.017 0.1584653
n:d13-n:d1 -22583.3333 -152235.3504 107068.684 0.9999969
y:d13-n:d1 128166.6667 -1485.3504 257818.684 0.0556960
n:d15-n:d1 -90666.6667 -226646.8494 45313.516 0.5474327
y:d15-n:d1 41316.6667 -88335.3504 170968.684 0.9974740
n:d3-n:d1 44733.3333 -91246.8494 180713.516 0.9965569
y:d3-n:d1 108666.6667 -20985.3504 238318.684 0.1971040
n:d6-n:d1 -10416.6667 -140068.6837 119235.350 1.0000000
y:d6-n:d1 109333.3333 -20318.6837 238985.350 0.1897420
n:d9-n:d1 75500.0000 -54152.0171 205152.017 0.7465491
y:d9-n:d1 98450.0000 -31202.0171 228102.017 0.3354120
n:d11-y:d1 -92116.6667 -221768.6837 37535.350 0.4427045
y:d11-y:d1 -17933.3333 -147585.3504 111718.684 0.9999998
n:d13-y:d1 -152916.6667 -282568.6837 -23264.650 0.0077577
y:d13-y:d1 -2166.6667 -131818.6837 127485.350 1.0000000
n:d15-y:d1 -221000.0000 -356980.1827 -85019.817 0.0000289
y:d15-y:d1 -89016.6667 -218668.6837 40635.350 0.4993589
n:d3-y:d1 -85600.0000 -221580.1827 50380.183 0.6380406
y:d3-y:d1 -21666.6667 -151318.6837 107985.350 0.9999981
n:d6-y:d1 -140750.0000 -270402.0171 -11097.983 0.0213571
y:d6-y:d1 -21000.0000 -150652.0171 108652.017 0.9999987
n:d9-y:d1 -54833.3333 -184485.3504 74818.684 0.9683381
y:d9-y:d1 -31883.3333 -161535.3504 97768.684 0.9998321
y:d11-n:d11 74183.3333 -55468.6837 203835.350 0.7681358
n:d13-n:d11 -60800.0000 -190452.0171 68852.017 0.9313576
y:d13-n:d11 89950.0000 -39702.0171 219602.017 0.4821031
n:d15-n:d11 -128883.3333 -264863.5160 7096.849 0.0807271
y:d15-n:d11 3100.0000 -126552.0171 132752.017 1.0000000
n:d3-n:d11 6516.6667 -129463.5160 142496.849 1.0000000
y:d3-n:d11 70450.0000 -59202.0171 200102.017 0.8246189
n:d6-n:d11 -48633.3333 -178285.3504 81018.684 0.9884143
y:d6-n:d11 71116.6667 -58535.3504 200768.684 0.8150911
n:d9-n:d11 37283.3333 -92368.6837 166935.350 0.9991049
y:d9-n:d11 60233.3333 -69418.6837 189885.350 0.9357663
n:d13-y:d11 -134983.3333 -264635.3504 -5331.316 0.0335445
y:d13-y:d11 15766.6667 -113885.3504 145418.684 1.0000000
n:d15-y:d11 -203066.6667 -339046.8494 -67086.484 0.0001673
y:d15-y:d11 -71083.3333 -200735.3504 58568.684 0.8155736
n:d3-y:d11 -67666.6667 -203646.8494 68313.516 0.8973527
y:d3-y:d11 -3733.3333 -133385.3504 125918.684 1.0000000
n:d6-y:d11 -122816.6667 -252468.6837 6835.350 0.0811075
y:d6-y:d11 -3066.6667 -132718.6837 126585.350 1.0000000
n:d9-y:d11 -36900.0000 -166552.0171 92752.017 0.9991960
y:d9-y:d11 -13950.0000 -143602.0171 115702.017 1.0000000
y:d13-n:d13 150750.0000 21097.9829 280402.017 0.0093423
n:d15-n:d13 -68083.3333 -204063.5160 67896.849 0.8931877
y:d15-n:d13 63900.0000 -65752.0171 193552.017 0.9036229
n:d3-n:d13 67316.6667 -68663.5160 203296.849 0.9007715
y:d3-n:d13 131250.0000 1597.9829 260902.017 0.0444476
n:d6-n:d13 12166.6667 -117485.3504 141818.684 1.0000000
y:d6-n:d13 131916.6667 2264.6496 261568.684 0.0422966
n:d9-n:d13 98083.3333 -31568.6837 227735.350 0.3412288
y:d9-n:d13 121033.3333 -8618.6837 250685.350 0.0915104
n:d15-y:d13 -218833.3333 -354813.5160 -82853.151 0.0000358
y:d15-y:d13 -86850.0000 -216502.0171 42802.017 0.5398601
n:d3-y:d13 -83433.3333 -219413.5160 52546.849 0.6758920
y:d3-y:d13 -19500.0000 -149152.0171 110152.017 0.9999995
n:d6-y:d13 -138583.3333 -268235.3504 -8931.316 0.0253638
y:d6-y:d13 -18833.3333 -148485.3504 110818.684 0.9999997
n:d9-y:d13 -52666.6667 -182318.6837 76985.350 0.9771395
y:d9-y:d13 -29716.6667 -159368.6837 99935.350 0.9999233
y:d15-n:d15 131983.3333 -3996.8494 267963.516 0.0657447
n:d3-n:d15 135400.0000 -6626.6688 277426.669 0.0768484
y:d3-n:d15 199333.3333 63353.1506 335313.516 0.0002391
n:d6-n:d15 80250.0000 -55730.1827 216230.183 0.7293917
y:d6-n:d15 200000.0000 64019.8173 335980.183 0.0002244
n:d9-n:d15 166166.6667 30186.4840 302146.849 0.0047852
y:d9-n:d15 189116.6667 53136.4840 325096.849 0.0006237
n:d3-y:d15 3416.6667 -132563.5160 139396.849 1.0000000
y:d3-y:d15 67350.0000 -62302.0171 197002.017 0.8654126
n:d6-y:d15 -51733.3333 -181385.3504 77918.684 0.9802935
y:d6-y:d15 68016.6667 -61635.3504 197668.684 0.8571431
n:d9-y:d15 34183.3333 -95468.6837 163835.350 0.9996419
y:d9-y:d15 57133.3333 -72518.6837 186785.350 0.9564598
y:d3-n:d3 63933.3333 -72046.8494 199913.516 0.9300922
n:d6-n:d3 -55150.0000 -191130.1827 80830.183 0.9774354
y:d6-n:d3 64600.0000 -71380.1827 200580.183 0.9248438
n:d9-n:d3 30766.6667 -105213.5160 166746.849 0.9999337
y:d9-n:d3 53716.6667 -82263.5160 189696.849 0.9818878
n:d6-y:d3 -119083.3333 -248735.3504 10568.684 0.1041313
y:d6-y:d3 666.6667 -128985.3504 130318.684 1.0000000
n:d9-y:d3 -33166.6667 -162818.6837 96485.350 0.9997415
y:d9-y:d3 -10216.6667 -139868.6837 119435.350 1.0000000
y:d6-n:d6 119750.0000 -9902.0171 249402.017 0.0996645
n:d9-n:d6 85916.6667 -43735.3504 215568.684 0.5574208
y:d9-n:d6 108866.6667 -20785.3504 238518.684 0.1948740
n:d9-y:d6 -33833.3333 -163485.3504 95818.684 0.9996794
y:d9-y:d6 -10883.3333 -140535.3504 118768.684 1.0000000
y:d9-n:d9 22950.0000 -106702.0171 152602.017 0.9999962
