# Supplementary material for: Transient cellular adhesion on poly(ethylene-glycol)-dimethacrylate hydrogels facilitates a novel stem cell bandage approach
Source: PLoS One. 2018 Aug 23;13(8):e0202825. doi: 10.1371/journal.pone.0202825 (PMC6107244; doi:10.1371/journal.pone.0202825)
Supplement: S6 Fig — (XLSX) [file pone.0202825.s006.xlsx]

## Sheet: Raw Data
Cell Release Experiment 2.0
Day 1						Data Analysis														Scatter plot graphs
In 250 ul							Day 1			Day 7			Day 14			Day 21				Cells/ml
RGD gel # (RGD++)	count cells/mL		Plain gel # (RGD-)	count cells/mL			RGD	Plain		RGD	Plain		RGD	Plain		RGD	Plain		1	161000		1 = d1 RGD
1	161000		1	206000		Avg	191600	73883.3		168833	99483.3		143600	115883		156383	189333		1	59600
2	59600		2	55200		SD	127533	71202.5		63898.1	63162.8		86563.3	80209.7		62389.8	65000.5		1	396000
3	396000		3	59400															1	270000
4	270000		4	0															1	69000
5	69000		5	89300															1	194000
6	194000		6	33400															2	154000		2= d7 RGD
																			2	186000
Day 7																			2	103000
																			2	284000
RGD gel #	count cells/mL		Plain gel #	count cells/mL															2	121000
1	154000		1	173000															2	165000
2	186000		2	51600															3	170000		3=d14 RGD
3	103000		3	60300															3	248000
4	284000		4	188000															3	0
5	121000		5	56100															3	158000
6	165000		6	67900															3	92600
																			3	193000
																			4	240000		4=d21 RGD
		Day 14																	4	167000
																			4	130000
RGD gel #	count cells/mL		Plain gel #	count cells/mL															4	214000
1	170000		1	122000															4	109000
2	248000		2	262000															4	78300
3	0		3	46700															6	206000		6=d1 plain
4	158000		4	84300															6	55200
5	92600		5	47300															6	59400
6	193000		6	133000															6	0
																			6	89300
																			6	33400
		Day 21																	7	173000		7=d7 plain
																			7	51600
RGD gel #	count cells/mL		Plain gel #	count cells/mL															7	60300
1	240000		1	300000															7	188000
2	167000		2	203000															7	56100
3	130000		3	135000															7	67900
4	214000		4	145000															8	122000		8=d14 plain
5	109000		5	135000															8	262000
6	78300		6	218000															8	46700
																			8	84300
Image data																			8	47300
																			8	133000
																			9	300000		9=d21 plain
																			9	203000
																			9	135000
																			9	145000
																			9	135000
																			9	218000

## Sheet: Data Analysis
Cell Release Experiment 2.0
Day 1						Data Analysis
							Day 1			Day 7			Day 14			Day 21											RGD?	Day	Cells/ml
RGD gel #	count cells/mL		Plain gel #	count cells/mL			RGD-	RGD++		Plain	RGD		Plain	RGD		Plain	RGD									1	y	d1	161000		1 = d1 RGD			Significance
1	161000		1	206000		Avg	73883.3	191600		99483.3	168833		115883	143600		189333	156383									1	y	d1	59600
2	59600		2	55200		SD	71202.5	127533		63162.8	63898.1		80209.7	86563.3		65000.5	62389.8									1	y	d1	396000
3	396000		3	59400																						1	y	d1	270000
4	270000		4	0			Day 1			Day 7			Day 14			Day 21										1	y	d1	69000
5	69000		5	89300			-RGD	++RGD		Plain	RGD		Plain	RGD		Plain	RGD									1	y	d1	194000
6	194000		6	33400		Avg	0.0738833	0.1916		0.0994833	0.168833		0.115883	0.1436		0.189333	0.156383									2	y	d7	154000		2= d7 RGD
						SD	0.0712025	0.127533		0.0631628	0.0638981		0.0802097	0.0865633		0.0650005	0.0623898									2	y	d7	186000
Day 7																										2	y	d7	103000
																										2	y	d7	284000
RGD gel #	count cells/mL		Plain gel #	count cells/mL																						2	y	d7	121000
1	154000		1	173000																						2	y	d7	165000
2	186000		2	51600																						3	y	d14	170000		3=d14 RGD
3	103000		3	60300																						3	y	d14	248000
4	284000		4	188000																						3	y	d14	0
5	121000		5	56100																						3	y	d14	158000
6	165000		6	67900																						3	y	d14	92600
																										3	n	d14	193000
																										4	y	d21	240000		4=d21 RGD
		Day 14																								4	y	d21	167000
																										4	y	d21	130000
RGD gel #	count cells/mL		Plain gel #	count cells/mL																						4	y	d21	214000
1	170000		1	122000																						4	y	d21	109000
2	248000		2	262000																						4	y	d21	78300
3	0		3	46700																						5	n	d1	206000		5=d1 plain
4	158000		4	84300																						5	n	d1	55200
5	92600		5	47300																						5	n	d1	59400
6	193000		6	133000																						5	n	d1	0
																										5	n	d1	89300
																										5	n	d1	33400
		Day 21																								6	n	d7	173000		6=d7 plain
																										6	n	d7	51600
RGD gel #	count cells/mL		Plain gel #	count cells/mL																						6	n	d7	60300
1	240000		1	300000																						6	n	d7	188000
2	167000		2	203000																						6	n	d7	56100
3	130000		3	135000																						6	n	d7	67900
4	214000		4	145000																						7	n	d14	122000		7=d14 plain
5	109000		5	135000																						7	n	d14	262000
6	78300		6	218000																						7	n	d14	46700
																										7	n	d14	84300
																										7	n	d14	47300
			>.64 = outlier																							7	n	d14	133000
Q-test																										8	n	d21	300000		8=d21 plain
RGD d1	Cells/ml	abs(X-Xnear)	X-Xnear/range	Range			RGD d7	Cells/ml	abs(X-Xnear)	X-Xnear/range	Range			RGD d14	Cells/ml	abs(X-Xnear)	X-Xnear/range	Range		RGD d21	Cells/ml	abs(X-Xnear)	X-Xnear/range	Range		8	n	d21	203000
1	161000	33000	0.0980975	336400			1	154000	11000	0.0607735	181000			1	170000	12000	0.0483871	248000		1	240000	26000	0.160792	161700		8	n	d21	135000
2	59600	9400	0.0279429				2	186000	21000	0.116022				2	248000	55000	0.221774			2	167000	37000	0.228819			8	n	d21	145000
3	396000	126000	0.374554				3	103000	18000	0.0994475				3	0	92600	0.373387			3	130000	21000	0.12987			8	n	d21	135000
4	270000	109000	0.324019				4	284000	98000	0.541436				4	158000	12000	0.0483871			4	214000	26000	0.160792			8	n	d21	218000
5	69000	9400	0.0279429				5	121000	18000	0.0994475				5	92600	65400	0.26371			5	109000	30700	0.189858
6	194000	33000	0.0980975				6	165000	11000	0.0607735				6	193000	23000	0.0927419			6	78300	30700	0.189858
Plain d1	Cells/ml	abs(X-Xnear)	X-Xnear/range	Range			Plain d7	Cells/ml	abs(X-Xnear)	X-Xnear/range	Range			Plain d14	Cells/ml	abs(X-Xnear)	X-Xnear/range	Range		Plain d21	Cells/ml	abs(X-Xnear)	X-Xnear/range	Range
1	206000	116700	0.566505	206000			1	173000	15000	0.109971	136400			1	122000	11000	0.0510915	215300		1	300000	82000	0.49697	165000
2	55200	4200	0.0203883				2	51600	4500	0.0329912				2	262000	129000	0.599164			2	203000	15000	0.0909091
3	59400	4200	0.0203883				3	60300	4200	0.0307918				3	46700	600	0.00278681			3	135000	0	0
4	0	33400	0.162136				4	188000	15000	0.109971				4	84300	37000	0.171853			4	145000	10000	0.0606061
5	89300	29900	0.145146				5	56100	4200	0.0307918				5	47300	600	0.00278681			5	135000	0	0
6	33400	21800	0.105825				6	67900	7600	0.0557185				6	133000	11000	0.0510915			6	218000	15000	0.0909091

## Sheet: Stats
	d1 plain	d7 plain	d14 plain	d21	d1 RGD	d7 RGD	d14 RGD	d21 RGD
d1 plain
d7 plain								no sig
d14 plain
d21
d1 RGD
d7 RGD
d14 RGD
d21 RGD
Tukey multiple comparisons of means
95% family-wise confidence level
Fit: aov(formula = Cells ~ RGD * Day, data = LT)
$RGD
diff lwr upr p adj
y-n 41311.3 -5715.461 88338.07 0.0834342
$Day
diff lwr upr p adj
d14-d1 442.6087 -87683.18 88568.40 0.9999991
d21-d1 40116.6667 -48009.12 128242.46 0.6179201
d7-d1 1416.6667 -86709.12 89542.46 0.9999708
d21-d14 39674.0580 -48451.73 127799.85 0.6262663
d7-d14 974.0580 -87151.73 89099.85 0.9999905
d7-d21 -38700.0000 -126825.79 49425.79 0.6445755
$`RGD:Day`
diff lwr upr p adj
y:d1-n:d1 117716.667 -30907.75 266341.08 0.2119326
n:d14-n:d1 53016.667 -90201.40 196234.74 0.9320628
y:d14-n:d1 59836.667 -96041.93 215715.27 0.9188791
n:d21-n:d1 115450.000 -33174.41 264074.41 0.2320020
y:d21-n:d1 82500.000 -66124.41 231124.41 0.6401755
n:d7-n:d1 25600.000 -123024.41 174224.41 0.9992466
y:d7-n:d1 94950.000 -53674.41 243574.41 0.4680120
n:d14-y:d1 -64700.000 -207918.07 78518.07 0.8311557
y:d14-y:d1 -57880.000 -213758.60 97998.60 0.9310283
n:d21-y:d1 -2266.667 -150891.08 146357.75 1.0000000
y:d21-y:d1 -35216.667 -183841.08 113407.75 0.9943651
n:d7-y:d1 -92116.667 -240741.08 56507.75 0.5065746
y:d7-y:d1 -22766.667 -171391.08 125857.75 0.9996506
y:d14-n:d14 6820.000 -143912.67 157552.67 0.9999999
n:d21-n:d14 62433.333 -80784.74 205651.40 0.8548453
y:d21-n:d14 29483.333 -113734.74 172701.40 0.9976410
n:d7-n:d14 -27416.667 -170634.74 115801.40 0.9985120
y:d7-n:d14 41933.333 -101284.74 185151.40 0.9804707
n:d21-y:d14 55613.333 -100265.27 211491.93 0.9435333
y:d21-y:d14 22663.333 -133215.27 178541.93 0.9997527
n:d7-y:d14 -34236.667 -190115.27 121641.93 0.9964642
y:d7-y:d14 35113.333 -120765.27 190991.93 0.9958660
y:d21-n:d21 -32950.000 -181574.41 115674.41 0.9962534
n:d7-n:d21 -89850.000 -238474.41 58774.41 0.5379166
y:d7-n:d21 -20500.000 -169124.41 128124.41 0.9998258
n:d7-y:d21 -56900.000 -205524.41 91724.41 0.9199168
y:d7-y:d21 12450.000 -136174.41 161074.41 0.9999941
y:d7-n:d7 69350.000 -79274.41 217974.41 0.8072789
