# Supplementary material for: Transient cellular adhesion on poly(ethylene-glycol)-dimethacrylate hydrogels facilitates a novel stem cell bandage approach
Source: PLoS One. 2018 Aug 23;13(8):e0202825. doi: 10.1371/journal.pone.0202825 (PMC6107244; doi:10.1371/journal.pone.0202825)
Supplement: S9 Fig — (XLSX) [file pone.0202825.s009.xlsx]

## Sheet: Data
Day 1	Gel 1	Gel 2	Gel 3	Gel 4	Gel 5	Average	S.D.	Day 1	Gel 1	Gel 2	Gel 3	Gel 4	Gel 5	Average	S.D.		Q test			Qc Values
RGD/Plain: in 20uL	183	0			73	85.3333	92.1213	RGD/Plain Total	67000	0	16800	28700	31300	28760	24692.8		Day 1 RGD/Plain	Cells/mL	abs(x-xnear)	x-xnear/range	Range
RGD/Plain: Total in Sample	67000	0	16800	28700	31300	28760	24692.8	RGD/RGD Total	23800	28800	26400	41300	19300	27920	8267.22		1	67000	35700	0.532836	67000
RGD/RGD: in 20 uL	66	67	61	96	46	67.2	18.1576										2	0	16800	0.250746
RGD/RGD: Total in Sample	23800	28800	26400	41300	19300	27920	8267.22	Day 7									3	16800	11900	0.177612
								RGD/Plain Total	58500	72900	55700	49300	50700	57420	9418.7		4	28700	2600	0.038806
Day 7	Gel 1	Gel 2	Gel 3	Gel 4	Gel 5	Average	S.D.	RGD/RGD Total	60800	58000	75900	20100	60100	54980	20757.3		5	31300	2600	0.038806
RGD/Plain: in 20uL	82	109	78	69	71	81.8	16.0842
RGD/Plain: Total in Sample	58500	72900	55700	49300	50700	57420	9418.7	Day 14									Day 1 RGD/RGD	Cells/mL	abs(x-near)	x-xnear/range	Range
RGD/RGD: in 20 uL	85	81	106	28	84	76.8	29.0293	RGD/Plain Total	83800	77300	139000	71400	106000	95500	27619.9		1	23800	2600	0.118182	22000
RGD/RGD: Total in Sample	60800	58000	75900	20100	60100	54980	20757.3	RGD/RGD Total	64500	82500	187000	51400	55100	88100	56580.5		2	28800	2400	0.109091
																	3	26400	2400	0.109091
Day 14	Gel 1	Gel 2	Gel 3	Gel 4	Gel 5	Average	S.D.										4	41300	12500	0.568182
RGD/Plain: in 20uL	117	108	194	100	149	133.6	38.5526										5	19300	4500	0.204545
RGD/Plain: Total in Sample	83800	77300	139000	71400	106000	95500	27619.9
RGD/RGD: in 20 uL	90	115	130	72	77	96.8	24.9339										Day 7 RGD/Plain	Cells/mL	abs(x-near)	x-xnear/range	Range
RGD/RGD: Total in Sample	64500	82500	187000	51400	55100	88100	56580.5										1	58500	2800	0.118644	23600
																	2	72900	14400	0.610169
									Day	Type	RGD/Plain Total		d1 to d14 was significat for plain and RGD				3	55700	2800	0.118644
									1	Plain	67000						4	49300	1400	0.059322
						8am Final			1	Plain	0						5	50700	1400	0.059322
									1	Plain	16800
									1	Plain	28700						Day 7 RGD/RGD	Cells/mL	abs(x-xnear)	x-xnear/range	Range
									1	Plain	31300						1	60800	700	0.0125448	55800
									7	Plain	58500						2	58000	2100	0.0376344			>.73=outlier
									7	Plain	72900						3	75900	15100	0.270609
									7	Plain	55700						4	20100	37900	0.679211
									7	Plain	49300						5	60100	700	0.0125448
									7	Plain	50700
									14	Plain	83800						Day 14 RGD/Plain	Cells/mL	abs(x-xnear)	x-xnear/range	Range
									14	Plain	77300						1	83800	6500	0.0961538	67600
									14	Plain	139000						2	77300	5900	0.0872781
									14	Plain	71400						3	139000	33000	0.488166
									14	Plain	106000						4	71400	5900	0.0872781
									1	RGD	23800						5	106000	33000	0.488166
									1	RGD	28800
									1	RGD	26400						Day 14 RGD/RGD	Cells/mL	abs(x-near)	x-near/range	Range
									1	RGD	41300						1	64500	9400	0.0693215	135600
									1	RGD	19300						2	82500	18000	0.132743
									7	RGD	60800						3	187000	104500	0.770649		outlier
									7	RGD	58000						4	51400	3700	0.0272861
									7	RGD	75900						5	55100	3700	0.0272861
Blank						Average	SD		7	RGD	20100
d1	67	0	16.8	28.7	31.3	28.76	24.6928		7	RGD	60100
d7	58.5	72.9	55.7	49.3	50.7	57.42	9.4187		14	RGD	64500
d14	83.8	77.3	139	71.4	106	95.5	27.6199		14	RGD	82500
									14	RGD
+RGD						Average	SD		14	RGD	51400
d1	23.8	28.8	26.4	41.3	19.3	27.92	8.26722		14	RGD	55100
d7	60.8	58	75.9	20.1	60.1	54.98	20.7573
d14	64.5	82.5		51.4	55.1	63.375	13.8913
star and + on d14 plain

## Sheet: Stats
	1 plain	7 plain	14 plain	1 RGD	7 RGD	14 RGD		Tukey multiple comparisons of means
1 plain								95% family-wise confidence level
7 plain
14 plain	x	x						Fit: aov(formula = Cells ~ Day * Type, data = delivery)
1 RGD			x
7 RGD			x					$Day
14 RGD								diff lwr upr p adj
								d14-d1 52882.22 30864.840 74899.60 0.0000114
								d7-d1 27860.00 6429.854 49290.15 0.0093824
								d7-d14 -25022.22 -47039.604 -3004.84 0.0239035
								$Type
								diff lwr upr p adj
								RGD-Plain -10990.85 -25700.26 3718.569 0.1358275
								$`Day:Type`
								diff lwr upr p adj
							x	d14:Plain-d1:Plain 66740 29188.282 104291.7185 0.0001713
								d7:Plain-d1:Plain 28660 -8891.718 66211.7185 0.2086111
								d1:RGD-d1:Plain -840 -38391.718 36711.7185 0.9999997
								d14:RGD-d1:Plain 34615 -5214.612 74444.6122 0.1143464
								d7:RGD-d1:Plain 26220 -11331.718 63771.7185 0.2905158
							x	d7:Plain-d14:Plain -38080 -75631.718 -528.2815 0.0455460
							x	d1:RGD-d14:Plain -67580 -105131.718 -30028.2815 0.0001451
							---	d14:RGD-d14:Plain -32125 -71954.612 7704.6122 0.1644816
							x	d7:RGD-d14:Plain -40520 -78071.718 -2968.2815 0.0293330
								d1:RGD-d7:Plain -29500 -67051.718 8051.7185 0.1848212
								d14:RGD-d7:Plain 5955 -33874.612 45784.6122 0.9969576
							7v7	d7:RGD-d7:Plain -2440 -39991.718 35111.7185 0.9999470
								d14:RGD-d1:RGD 35455 -4374.612 75284.6122 0.1006426
								d7:RGD-d1:RGD 27060 -10491.718 64611.7185 0.2601475
								d7:RGD-d14:RGD -8395 -48224.612 31434.6122 0.9852372
