# Supplementary material for: Transient cellular adhesion on poly(ethylene-glycol)-dimethacrylate hydrogels facilitates a novel stem cell bandage approach
Source: PLoS One. 2018 Aug 23;13(8):e0202825. doi: 10.1371/journal.pone.0202825 (PMC6107244; doi:10.1371/journal.pone.0202825)
Supplement: S10 Fig — (XLSX) [file pone.0202825.s010.xlsx]

## Sheet: DA
Gel #	Initial (g)	Swelled (g)	S/I
1	0.02	0.034	1.7
2	0.025	0.034	1.36
3	0.021	0.036	1.71429
4	0.022	0.036	1.63636
5	0.024	0.043	1.79167	Average Swell constant		1.61545
6	0.021	0.042	2	Standard Deviation		0.243514
7	0.022	0.042	1.90909		0.444 = outlier
8	0.024	0.031	1.29167
9	0.022	0.034	1.54545
10	0.016	0.02	1.25
11	0.007	0.011	1.57143
Gel #	S/I	x-xnear	(x-xn)/ range	range
10	1.25	0.0416667	0.0555556	0.75
8	1.29167	0.0416667	0.0555556
2	1.36	0.0683333	0.0911111
9	1.54545	0.025974	0.034632		no outliers
11	1.57143	0.025974	0.034632
4	1.63636	0.0636364	0.0848485
1	1.7	0.0142857	0.0190476
3	1.71429	0.0142857	0.0190476
5	1.79167	0.077381	0.103175
7	1.90909	0.0909091	0.121212
6	2	0.0909091	0.121212

## Sheet: DMA
Gel #	Initial (g)	Swelled (g)	S/I
1	0.029	0.042	1.44828
2	0.027	0.037	1.37037
3	0.029	0.04	1.37931	average	1.42312
4	0.03	0.042	1.4	standard dev	0.0559026
5	0.027	0.038	1.40741	0.426 = outlier
6	0.03	0.042	1.4
7	0.031	0.042	1.35484
8	0.03	0.042	1.4
9	0.027	0.04	1.48148
10	0.03	0.042	1.4
11	0.026	0.039	1.5
12	0.028	0.043	1.53571
Gel #	S/I	x-xnear	(x-xn)/ range	range
7	1.35484	0.0155317	0.0858693	0.180876
2	1.37037	0.00893997	0.0494261
3	1.37931	0.00893997	0.0494261
4	1.4	0	0		no outliers
6	1.4	0	0
8	1.4	0	0
10	1.4	0	0
5	1.40741	0.00740741	0.0409531
1	1.44828	0.0332056	0.183583
9	1.48148	0.0185185	0.102383
11	1.5	0.0185185	0.102383
12	1.53571	0.0357143	0.197452
